# Supplementary material for: Non-Genetic Healthcare Providers’ Experiences and Perspectives with Rapid Genome-Wide Sequencing in Canadian Neonatal Intensive Care Units
Source: Children (Basel). 2024 Jul 28;11(8):910. doi: 10.3390/children11080910 (PMC11352610; doi:10.3390/children11080910)
Supplement: Supplementary file 1 [file children-11-00910-s001.zip]

Archive with 1 entries (1 files):
- children-3114363-supplementary.pdf
